# Supplementary material for: Murine liver repair via transient activation of regenerative pathways in hepatocytes using lipid nanoparticle-complexed nucleoside-modified mRNA
Source: Nat Commun. 2021 Jan 27;12:613. doi: 10.1038/s41467-021-20903-3 (PMC7840919; doi:10.1038/s41467-021-20903-3)
Supplement: Supplementary file 4 — Source Data [file 41467_2021_20903_MOESM4_ESM.xlsx]

## Sheet: Figure 1B
Figure 1B		Injection	Time	Mouse 1	Mouse 2	Mouse 3	Mouse 4	Mouse 5	Mouse 6
		retro-orbital	d1	240500000000	203500000000	307800000000	202700000000	195800000000	357800000000
			d2	29010000000	27750000000	44760000000	33710000000	28840000000	66690000000
			d3	787700000	476600000	1461000000	1460000000	369500000	3223000000
			d6	4734000	5060000	7343000	8710000	4276000	8021000
			d8	1510000	1324000	2288000	2440000	2643000	2835000
		tail vein	5 hrs	172400000000	232500000000
			d1	158200000000	140200000000
			d2	30260000000	38250000000
			d3	2049000000	3228000000
			d6	5506000	6532000
			d8	1372000	1666000

## Sheet: Figure 3E
Figure 3E		24 Hrs				48 Hrs						Table Analyzed	Figure 3E - (left) # Total EdU + Cells			Table Analyzed	Figure 3E - (left) # Total EdU + Cells			Table Analyzed	Figure 3E - (center) % EdU + cells (48 hrs)			Table Analyzed	Figure 3E - (center) % EdU + cells (48 hrs)
Left		Poly C		HGF		Poly C		HGF
		Mouse 1	Mouse 2	Mouse 1	Mouse 2	Mouse 1	Mouse 2	Mouse 1	Mouse 2			Column B	HGF			Column D	HGF			Column B	HGF			Column D	HGF
		130	135	90	217	135	143	391	179			vs.	vs.			vs.	vs.			vs.	vs.			vs.	vs.
		126	86	70	173	137	134	349	164			Column A	PolyC			Column C	PolyC			Column A	PolyC			Column C	PolyC
			80		221			361	196
												Unpaired t test				Unpaired t test				Unpaired t test				Unpaired t test
Figure 3E		48hrs										P value	0.2398			P value	0.0335			P value	0.0002			P value	<0.0001
Center		% HNF4a		%CD45								P value summary	ns			P value summary	*			P value summary	***			P value summary	****
		PolyC	HGF	PolyC	HGF							Significantly different (P < 0.05)?	No			Significantly different (P < 0.05)?	Yes			Significantly different (P < 0.05)?	Yes			Significantly different (P < 0.05)?	Yes
		0.01	55	78	25							One- or two-tailed P value?	Two-tailed			One- or two-tailed P value?	Two-tailed			One- or two-tailed P value?	Two-tailed			One- or two-tailed P value?	Two-tailed
		0.01	51	76	19.4							t, df	t=1.270, df=8			t, df	t=2.563, df=8			t, df	t=9.483, df=5			t, df	t=19.20, df=5
		2.9	75	76.9	30
			64	80								How big is the difference?				How big is the difference?				How big is the difference?				How big is the difference?
												Mean of column A	111.4			Mean of column C	137.3			Mean of column A	0.9733			Mean of column C	77.73
Figure 3E		48 Hrs										Mean of column B	154.2			Mean of column D	273.3			Mean of column B	61.25			Mean of column D	24.8
Right		HNF4a+		CD45+								Difference between means (B - A) ± SEM	42.80 ± 33.70			Difference between means (D - C) ± SEM	136.1 ± 53.10			Difference between means (B - A) ± SEM	60.28 ± 6.356			Difference between means (D - C) ± SEM	-52.93 ± 2.757
		PolyC	HGF	PolyC	HGF							95% confidence interval	-34.92 to 120.5			95% confidence interval	13.63 to 258.5			95% confidence interval	43.94 to 76.62			95% confidence interval	-60.01 to -45.84
		1.35	238.51	103.95	97.75							R squared (eta squared)	0.1678			R squared (eta squared)	0.4508			R squared (eta squared)	0.9473			R squared (eta squared)	0.9866
		1.37	212.89	105.49	87.25
		1.43	220.21	110.11	90.25							F test to compare variances				F test to compare variances				F test to compare variances				F test to compare variances
		1.34	109.19	103.18	44.75							F, DFn, Dfd	7.270, 4, 4			F, DFn, Dfd	665.7, 5, 3			F, DFn, Dfd	40.80, 3, 2			F, DFn, Dfd	9.471, 2, 3
			100.04		41							P value	0.0807			P value	0.0002			P value	0.048			P value	0.1011
			119.56		49							P value summary	ns			P value summary	***			P value summary	*			P value summary	ns
												Significantly different (P < 0.05)?	No			Significantly different (P < 0.05)?	Yes			Significantly different (P < 0.05)?	Yes			Significantly different (P < 0.05)?	No
												Data analyzed				Data analyzed				Data analyzed				Data analyzed
												Sample size, column A	5			Sample size, column C	4			Sample size, column A	3			Sample size, column C	4
												Sample size, column B	5			Sample size, column D	6			Sample size, column B	4			Sample size, column D	3
												Table Analyzed	Figure 3E - (right) # EdU + cells (48 hrs)			Table Analyzed	Figure 3E - (right) # EdU + cells (48 hrs)
												Column B	HGF			Column D	HGF
												vs.	vs.			vs.	vs.
												Column A	PolyC			Column C	PolyC
												Unpaired t test				Unpaired t test
												P value	0.0009			P value	0.0231
												P value summary	***			P value summary	*
												Significantly different (P < 0.05)?	Yes			Significantly different (P < 0.05)?	Yes
												One- or two-tailed P value?	Two-tailed			One- or two-tailed P value?	Two-tailed
												t, df	t=5.107, df=8			t, df	t=2.803, df=8
												How big is the difference?				How big is the difference?
												Mean of column A	1.373			Mean of column C	105.7
												Mean of column B	166.7			Mean of column D	68.33
												Difference between means (B - A) ± SEM	165.4 ± 32.38			Difference between means (D - C) ± SEM	-37.35 ± 13.33
												95% confidence interval	90.70 to 240.0			95% confidence interval	-68.08 to -6.620
												R squared (eta squared)	0.7653			R squared (eta squared)	0.4954
												F test to compare variances				F test to compare variances
												F, DFn, Dfd	2477125, 5, 3			F, DFn, Dfd	70.18, 5, 3
												P value	<0.0001			P value	0.0053
												P value summary	****			P value summary	**
												Significantly different (P < 0.05)?	Yes			Significantly different (P < 0.05)?	Yes
												Data analyzed				Data analyzed
												Sample size, column A	4			Sample size, column C	4
												Sample size, column B	6			Sample size, column D	6

## Sheet: Figure 4C
Figure 4C		Day	Treatment	Mouse	Triplicate 1	Triplicate 2	Triplicate 3			Table Analyzed	Figure 4C - Stopped CDE Diet Cholesterol			Table Analyzed	Figure 4C - Stopped CDE Diet Cholesterol
		Day 0	None	mouse 1	92.4339	71.2825	74.6292
				mouse 2	8.63131	16.5296	8.89905			Column I	H			Column J	E
				mouse 3	170.079	141.029	122.019			vs.	vs.			vs.	vs.
		Day 2	Poly-C	mouse 1	91.6307	218.539	134.335			Column G	PolyC			Column G	PolyC
				mouse 2	52.9423
				mouse 3	109.435	128.043	138.485			Unpaired t test				Unpaired t test
				mouse 4	66.7309	72.0857	98.1903			P value	0.0234			P value	0.3174
			Luc	mouse 1	114.255	277.978	124.563			P value summary	*			P value summary	ns
				mouse 2	94.0404	64.589	155.353			Significantly different (P < 0.05)?	Yes			Significantly different (P < 0.05)?	No
				mouse 3	57.6277	136.076	101.537			One- or two-tailed P value?	Two-tailed			One- or two-tailed P value?	Two-tailed
			HGF	mouse 1	152.542	136.611	58.8326			t, df	t=2.437, df=22			t, df	t=1.023, df=22
				mouse 2	187.214	119.074	271.284
				mouse 3	190.695	89.8904	236.076			How big is the difference?				How big is the difference?
				mouse 4	106.223	263.52	188.954			Mean of column G	237.6			Mean of column G	237.6
			EGF	mouse 1	130.185	149.195	158.566			Mean of column I	319.6			Mean of column J	271.7
				mouse 2	205.822	233.801	187.615			Difference between means (I - G) ± SEM	82.07 ± 33.68			Difference between means (J - G) ± SEM	34.14 ± 33.37
				mouse 3	246.117	252.676	211.578			95% confidence interval	12.23 to 151.9			95% confidence interval	-35.06 to 103.3
				mouse 4	226.706	261.11	248.125			R squared (eta squared)	0.2126			R squared (eta squared)	0.04541
			HGF+EGF	mouse 1	218.138	184.67	275.836
				mouse 2	315.997	269.812	126.571			F test to compare variances				F test to compare variances
				mouse 3	296.452	204.349	219.61			F, DFn, Dfd	2.783, 11, 11			F, DFn, Dfd	2.990, 11, 11
				mouse 4	70.6131	64.1874	72.3534			P value	0.104			P value	0.0828
		Day 8	Poly-C	mouse 1	135.674	252.275	266.867			P value summary	ns			P value summary	ns
				mouse 2	143.037	171.685	246.92			Significantly different (P < 0.05)?	No			Significantly different (P < 0.05)?	No
				mouse 3	112.247	192.033	195.246
				mouse 4	339.96	352.008	442.906			Data analyzed				Data analyzed
			Luc	mouse 1	213.185	358.434	297.657			Sample size, column G	12			Sample size, column G	12
				mouse 2	196.719	257.763	207.428			Sample size, column I	12			Sample size, column J	12
				mouse 3	243.975	251.07	278.513
			HGF	mouse 1	276.907	291.097	196.853
				mouse 2	238.084	343.708	354.418
				mouse 3	365.663	311.311	345.047
				mouse 4	332.998	406.493	373.159
			EGF	mouse 1	263.52	241.431	238.754
				mouse 2	199.262	298.995	310.776
				mouse 3	338.755	266.867	243.305
				mouse 4	169.275	364.19	325.368
			HGF+EGF	mouse 1	318.54	390.429	452.143
				mouse 2	186.411	302.208	326.305
				mouse 3	277.442	410.375	291.231
				mouse 4	43.7052	7.96196	53.6116

## Sheet: Figure 4D
Figure 4D		Day	Treatment	Triplicate 1				Triplicate 2				Triplicate 3					Table Analyzed	Figure 4D - Stopped CDE Diet ALT			Table Analyzed	Figure 4D - Stopped CDE Diet ALT
				Mouse 1	Mouse 2	Mouse 3	Mouse 4	Mouse 1	Mouse 2	Mouse 3	Mouse 4	Mouse 1	Mouse 2	Mouse 3	Mouse 4
		Day 0	None					188.587	73.0773	190.355	149.396	189.765	85.4533	171.201	137.315		Column K	H/E			Column F	H/E
		Day 2	HGF+EGF					57.7547	39.1907	19.7427	26.52	38.6013	37.4227	29.172	43.316		vs.	vs.			vs.	vs.
			Poly-C					179.157	285.532	131.716	78.0867	102.839	281.112	227.188	66.8893		Column H	Luc			Column E	E
			HGF	75.803	72.709	58.565	52.377	67.405	48.841	33.813	37.791	43.979	13.481	24.973	34.255
			EGF	44.421	40.001	37.349	50.167	38.233	36.023	44.421	58.123	37.349	67.847	52.819	75.361		Unpaired t test				Unpaired t test
			Luc	60.333	49.283	51.051	77.129	55.471	88.179	91.715	102.323	98.345					P value	0.2811			P value	0.0475
		Day 8	HGF+EGF					82.212	27.6987	9.724	16.5013	35.36	40.664	17.0907	26.52		P value summary	ns			P value summary	*
			Poly-C					23.868	18.8587	17.68		26.8147	14.7333	29.172			Significantly different (P < 0.05)?	No			Significantly different (P < 0.05)?	Yes
			HGF	40.001	34.255		162.435	164.645	167.739	10.387	31.161	27.183	42.653	42.653	46.631		One- or two-tailed P value?	Two-tailed			One- or two-tailed P value?	Two-tailed
			EGF	38.233	45.305	25.857	18.343	24.973	23.205	20.995	28.509	32.045	50.609	47.957	49.283		t, df	t=1.121, df=14			t, df	t=2.127, df=18
			Luc	32.487	29.835	66.963	52.377	54.587	35.139	37.349	31.161	45.305
																	How big is the difference?				How big is the difference?
																	Mean of column H	42.49			Mean of column E	48.51
																	Mean of column K	31.97			Mean of column F	36.47
																	Difference between means (K - H) ± SEM	-10.52 ± 9.380			Difference between means (F - E) ± SEM	-12.04 ± 5.662
																	95% confidence interval	-30.63 to 9.602			95% confidence interval	-23.94 to -0.1488
																	R squared (eta squared)	0.08238			R squared (eta squared)	0.2009
																	F test to compare variances				F test to compare variances
																	F, DFn, Dfd	2.755, 7, 7			F, DFn, Dfd	1.229, 11, 7
																	P value	0.2046			P value	0.8106
																	P value summary	ns			P value summary	ns
																	Significantly different (P < 0.05)?	No			Significantly different (P < 0.05)?	No
																	Data analyzed				Data analyzed
																	Sample size, column H	8			Sample size, column E	12
																	Sample size, column K	8			Sample size, column F	8

## Sheet: Figure 5C
Figure 5C		Day	Treatment	Mouse	Triplicate 1	Triplicate 2	Triplicate 3		Table Analyzed	Figure 5C - Continued CDE Diet Cholesterol			Table Analyzed	Figure 5C - Continued CDE Diet Cholesterol			Table Analyzed	Figure 5C - Continued CDE Diet Cholesterol
		Day 0	None	mouse 1	92.4339	71.2825	74.6292
				mouse 2	8.63131	16.5296	8.89905		Column B	PolyC			Column C	H/E			Column C	H/E
				mouse 3	170.079	141.029	122.019		vs.	vs.			vs.	vs.			vs.	vs.
		Day 2	Poly-C	mouse 1	71.9518	80.5195	15.5925		Column A	Data Set-A			Column B	PolyC			Column A	Data Set-A
				mouse 2	64.7228	52.0052	98.9936
				mouse 3	60.3051	100.466	75.834		Unpaired t test				Unpaired t test				Unpaired t test
				mouse 4	104.884	135.005	73.1566		P value	0.9758			P value	0.514			P value	0.661
			HGF+EGF	mouse 1	51.202	29.3812	34.8698		P value summary	ns			P value summary	ns			P value summary	ns
				mouse 2	120.814	96.1823	108.097		Significantly different (P < 0.05)?	No			Significantly different (P < 0.05)?	No			Significantly different (P < 0.05)?	No
				mouse 3	76.2357	62.5809	24.1602		One- or two-tailed P value?	Two-tailed			One- or two-tailed P value?	Two-tailed			One- or two-tailed P value?	Two-tailed
				mouse 4	147.99	141.698	175.701		t, df	t=0.03071, df=19			t, df	t=0.6634, df=22			t, df	t=0.4455, df=19
		Day 8	Poly-C	mouse 1	11.9781	10.9071	28.7118
				mouse 2	87.4807	116.531	109.435		How big is the difference?				How big is the difference?				How big is the difference?
				mouse 3	41.0278	63.7857	73.5583		Mean of column A	78.39			Mean of column B	77.79			Mean of column A	78.39
			HGF+EGF	mouse 1	141.163	154.148	124.83		Mean of column B	77.79			Mean of column C	89.08			Mean of column C	89.08
				mouse 2	80.5195	121.751	87.6146		Difference between means (B - A) ± SEM	-0.6061 ± 19.74			Difference between means (C - B) ± SEM	11.29 ± 17.02			Difference between means (C - A) ± SEM	10.68 ± 23.98
				mouse 3	72.4873	108.097	120.547		95% confidence interval	-41.92 to 40.70			95% confidence interval	-24.00 to 46.58			95% confidence interval	-39.51 to 60.88
									R squared (eta squared)	4.963e-05			R squared (eta squared)	0.01961			R squared (eta squared)	0.01034
									F test to compare variances				F test to compare variances				F test to compare variances
									F, DFn, Dfd	3.834, 8, 11			F, DFn, Dfd	2.805, 11, 11			F, DFn, Dfd	1.367, 8, 11
									P value	0.0429			P value	0.1015			P value	0.6162
									P value summary	*			P value summary	ns			P value summary	ns
									Significantly different (P < 0.05)?	Yes			Significantly different (P < 0.05)?	No			Significantly different (P < 0.05)?	No
									Data analyzed				Data analyzed				Data analyzed
									Sample size, column A	9			Sample size, column B	12			Sample size, column A	9
									Sample size, column B	12			Sample size, column C	12			Sample size, column C	12

## Sheet: Figure 5D
Figure 5D		Day	Treatment	Mouse	Triplicate 1	Triplicate 2	Triplicate 3		Table Analyzed	Figure 5D - Continued CDE Diet ALT			Table Analyzed	Figure 5D - Continued CDE Diet ALT
		Day 0	None	Mouse 1	188.587	189.765
				Mouse 2	73.0773	85.4533			Column C	H/E			Column E	H/E
				Mouse 3	190.355	171.201			vs.	vs.			vs.	vs.
				Mouse 4	149.396	137.315			Column A	Data Set-A			Column D	PolyC
		Day 2	HGF+EGF	Mouse 1	272.714	140.114	251.498
				Mouse 2	226.746	224.094	228.956		Unpaired t test				Unpaired t test
				Mouse 3	184.756	197.574	187.408		P value	0.1422			P value	<0.0001
				Mouse 4	107.406	99.892	113.594		P value summary	ns			P value summary	****
			PolyC	Mouse 1	140.114	137.904	141.882		Significantly different (P < 0.05)?	No			Significantly different (P < 0.05)?	Yes
				Mouse 2	206.856	253.266	218.79		One- or two-tailed P value?	Two-tailed			One- or two-tailed P value?	Two-tailed
				Mouse 3	327.964	307.632	336.804		t, df	t=1.535, df=18			t, df	t=5.727, df=19
				Mouse 4	141.44	162.656	170.17
		Day 8	HGF/EGF1	Mouse 1	378.352	137.904	374.816		How big is the difference?				How big is the difference?
				Mouse 2	222.326	186.524	218.79		Mean of column A	148.1			Mean of column D	459.8
				Mouse 3	103.428	99.892	100.776		Mean of column C	186.2			Mean of column E	213.4
				Mouse 4	123.318	261.664	353.6		Difference between means (C - A) ± SEM	38.09 ± 24.82			Difference between means (E - D) ± SEM	-246.3 ± 43.01
			PolyC1	Mouse 1	574.6	562.224	543.66		95% confidence interval	-14.05 to 90.22			95% confidence interval	-336.4 to -156.3
				Mouse 2	433.16	446.862	431.834		R squared (eta squared)	0.1157			R squared (eta squared)	0.6332
				Mouse 3	342.992	415.038	387.634
									F test to compare variances				F test to compare variances
									F, DFn, Dfd	1.567, 11, 7			F, DFn, Dfd	1.743, 11, 8
									P value	0.5654			P value	0.4401
									P value summary	ns			P value summary	ns
									Significantly different (P < 0.05)?	No			Significantly different (P < 0.05)?	No
									Data analyzed				Data analyzed
									Sample size, column A	8			Sample size, column D	9
									Sample size, column C	12			Sample size, column E	12

## Sheet: Figure 6C
Figure 6C		Time Point	32 hrs						48 hrs							Table Analyzed	Figure 6C - APAP ALT			Table Analyzed	Figure 6C - APAP ALT
		Treatment	HGF+EGF				PolyC		HGF+EGF			HGF+EGF
		Mouse	Mouse 1	Mouse 2	Mouse 3	Mouse 4	Mouse 1	Mouse 2	Mouse 1	Mouse 2	Mouse 3	Mouse 1	Mouse 2	Mouse 4		Column B	H/E			Column D	H/E
		Triplicate 1	-12.7296	-23.6912	623.397	20.8624	99.3616	661.232	542.776	106.08	102.898	548.434	589.451	449.426		vs.	vs.			vs.	vs.
		Triplicate 2	-8.4864	7.7792	586.269	53.04	222.768	592.987	484.432	49.1504	91.936	469.934	613.85	471.349		Column A	PolyC			Column C	PolyC
		Triplicate 3	3.8896	2.1216	658.05	59.7584	330.262	693.763	555.152	96.8864	97.9472	549.494	691.288	506.355
																Unpaired t test				Unpaired t test
																P value	0.063			P value	0.0012
																P value summary	ns			P value summary	**
																Significantly different (P < 0.05)?	No			Significantly different (P < 0.05)?	Yes
																One- or two-tailed P value?	Two-tailed			One- or two-tailed P value?	Two-tailed
																t, df	t=1.998, df=16			t, df	t=3.943, df=16
																How big is the difference?				How big is the difference?
																Mean of column A	433.4			Mean of column C	543.3
																Mean of column B	164.2			Mean of column D	236.4
																Difference between means (B - A) ± SEM	-269.2 ± 134.7			Difference between means (D - C) ± SEM	-306.9 ± 77.83
																95% confidence interval	-554.8 to 16.36			95% confidence interval	-471.9 to -141.9
																R squared (eta squared)	0.1998			R squared (eta squared)	0.4929
																F test to compare variances				F test to compare variances
																F, DFn, Dfd	1.239, 11, 5			F, DFn, Dfd	7.757, 8, 8
																P value	0.8644			P value	0.0089
																P value summary	ns			P value summary	**
																Significantly different (P < 0.05)?	No			Significantly different (P < 0.05)?	Yes
																Data analyzed				Data analyzed
																Sample size, column A	6			Sample size, column C	9
																Sample size, column B	12			Sample size, column D	9

## Sheet: Figure 6E
Figure 6E		Time Point	Treatment	Mouse	Field 1	Field 2		Table Analyzed	Figure 6E - APAP TUNEL Quantification			Table Analyzed	Figure 6E - APAP TUNEL Quantification
		32 hrs	Poly-C	Mouse 1	178	86
				Mouse 2	193	237		Column B	H/E			Column D	H/E
				Mouse 3	109	64		vs.	vs.			vs.	vs.
			HGF+EGF	Mouse 1	236	142		Column A	PolyC			Column C	PolyC
				Mouse 2	59	306
				Mouse 3	8	49		Unpaired t test				Unpaired t test
		48 hrs	Poly-C	Mouse 1	134	102		P value	0.8442			P value	0.0043
				Mouse 2	121	119		P value summary	ns			P value summary	**
				Mouse 3	133	0		Significantly different (P < 0.05)?	No			Significantly different (P < 0.05)?	Yes
			HGF+EGF	Mouse 1	0	0		One- or two-tailed P value?	Two-tailed			One- or two-tailed P value?	Two-tailed
				Mouse 2	70	15		t, df	t=0.2017, df=10			t, df	t=3.673, df=10
				Mouse 3	0	0
								How big is the difference?				How big is the difference?
								Mean of column A	144.5			Mean of column C	101.5
								Mean of column B	133.3			Mean of column D	14.17
								Difference between means (B - A) ± SEM	-11.17 ± 55.37			Difference between means (D - C) ± SEM	-87.33 ± 23.78
								95% confidence interval	-134.5 to 112.2			95% confidence interval	-140.3 to -34.36
								R squared (eta squared)	0.004051			R squared (eta squared)	0.5743
								F test to compare variances				F test to compare variances
								F, DFn, Dfd	2.965, 5, 5			F, DFn, Dfd	3.325, 5, 5
								P value	0.258			P value	0.2133
								P value summary	ns			P value summary	ns
								Significantly different (P < 0.05)?	No			Significantly different (P < 0.05)?	No
								Data analyzed				Data analyzed
								Sample size, column A	6			Sample size, column C	6
								Sample size, column B	6			Sample size, column D	6
